# Supplementary material for: Public Health Interventions Delivered by Pharmacy Professionals in Low- and Middle-Income Countries in Africa: A Systematic Scoping Review
Source: Pharmacy (Basel). 2023 Jan 30;11(1):24. doi: 10.3390/pharmacy11010024 (PMC9960443; doi:10.3390/pharmacy11010024)
Supplement: Supplementary file 1 [file pharmacy-11-00024-s001.zip]

Archive with 1 entries (1 files):
- pharmacy-2158630-supplementary.pdf
